# Supplementary material for: Interspecific Host Variation and Biotic Interactions Drive Pathogen Community Assembly in Chinese Bumblebees
Source: Insects. 2023 Nov 17;14(11):887. doi: 10.3390/insects14110887 (PMC10672019; doi:10.3390/insects14110887)
Supplement: Supplementary file 1 [file insects-14-00887-s001.zip]

Archive with 2 entries (2 files):
- Chen_et_al_supporting_Table S1.pdf
- Chen_et_al_supporting_Table S2.pdf
